# Supplementary material for: Ubiquitin ligase ITCH regulates life cycle of SARS-CoV-2 virus
Source: eLife. 2026 May 29;14:RP105105. doi: 10.7554/eLife.105105 (PMC13221179; doi:10.7554/eLife.105105)
Supplement: Figure 1—source data 2. [file elife-105105-fig1-data2.zip]

Archive with 33 entries (26 files):
- Figure 1B/
- Figure 1B/1B.tif
- Figure 1C/
- Figure 1C/E DIP.tif
- Figure 1C/E input.tif
- Figure 1C/gapdh.tif
- Figure 1C/itch.tif
- Figure 1C/Ubi E.tif
- Figure 1D/
- Figure 1D/E ip.tif
- Figure 1D/E.tif
- Figure 1D/itch.tif
- Figure 1E/
- Figure 1E/e input.tif
- Figure 1E/e ip.tif
- Figure 1E/ITCH 1E.tif
- Figure 1E/itch ip.tif
- Figure 1G/
- Figure 1G/e input.tif
- Figure 1G/e ip.tif
- Figure 1G/itch.tif
- Figure 1H/
- Figure 1H/E dip.tif
- Figure 1H/E input.tif
- Figure 1H/e ubi.tif
- Figure 1H/gapdh.tif
- Figure 1H/itch.tif
- Figure 1A/
- Figure 1A/e dip.tif
- Figure 1A/E input.tif
- Figure 1A/gapdh.tif
- Figure 1A/ITCH.tif
- Figure 1A/ubi 1A.tif
