# Supplementary material for: Ubiquitin ligase ITCH regulates life cycle of SARS-CoV-2 virus
Source: eLife. 2026 May 29;14:RP105105. doi: 10.7554/eLife.105105 (PMC13221179; doi:10.7554/eLife.105105)
Supplement: Figure 1—figure supplement 1—source data 1. [file elife-105105-fig1-figsupp1-data1.zip]

Archive with 8 entries (8 files):
- Figure 1-Figure supplement 1I.pdf
- Figure 1-Figure supplement 1J.pdf
- Figure 1-Figure supplement 1K.pdf
- Figure 1-Figure supplement 1D.pdf
- Figure 1-Figure supplement 1E.pdf
- Figure 1-Figure supplement 1F.pdf
- Figure 1-Figure supplement 1G.pdf
- Figure 1-Figure supplement 1H.pdf
