# Supplementary material for: Ubiquitin ligase ITCH regulates life cycle of SARS-CoV-2 virus
Source: eLife. 2026 May 29;14:RP105105. doi: 10.7554/eLife.105105 (PMC13221179; doi:10.7554/eLife.105105)
Supplement: Figure 1—figure supplement 1—source data 2. [file elife-105105-fig1-figsupp1-data2.zip]

Archive with 39 entries (31 files):
- Figure 1-Figure supplement 1K/
- Figure 1-Figure supplement 1K/M k63.tif
- Figure 1-Figure supplement 1D/
- Figure 1-Figure supplement 1D/E IP.tif
- Figure 1-Figure supplement 1D/E.tif
- Figure 1-Figure supplement 1D/ITCH.tif
- Figure 1-Figure supplement 1D/M.tif
- Figure 1-Figure supplement 1D/spike.tif
- Figure 1-Figure supplement 1E/
- Figure 1-Figure supplement 1E/E M.tif
- Figure 1-Figure supplement 1E/gapdh.tif
- Figure 1-Figure supplement 1E/ITCH.tif
- Figure 1-Figure supplement 1E/spike.tif
- Figure 1-Figure supplement 1E/UBI.tif
- Figure 1-Figure supplement 1F/
- Figure 1-Figure supplement 1F/k63.tif
- Figure 1-Figure supplement 1G/
- Figure 1-Figure supplement 1G/gapdh.tif
- Figure 1-Figure supplement 1G/itch.tif
- Figure 1-Figure supplement 1G/spike.tif
- Figure 1-Figure supplement 1G/ubi.tif
- Figure 1-Figure supplement 1H/
- Figure 1-Figure supplement 1H/E ip.tif
- Figure 1-Figure supplement 1H/E.tif
- Figure 1-Figure supplement 1H/GAPDH.tif
- Figure 1-Figure supplement 1H/ITCH.tif
- Figure 1-Figure supplement 1H/M.tif
- Figure 1-Figure supplement 1H/spike.tif
- Figure 1-Figure supplement 1H/ubi S1H.tif
- Figure 1-Figure supplement 1I/
- Figure 1-Figure supplement 1I/E k63.tif
- Figure 1-Figure supplement 1J/
- Figure 1-Figure supplement 1J/E.tif
- Figure 1-Figure supplement 1J/GAPDH.png
- Figure 1-Figure supplement 1J/ITCH.tif
- Figure 1-Figure supplement 1J/M.tif
- Figure 1-Figure supplement 1J/S tag M.tif
- Figure 1-Figure supplement 1J/Spike.tif
- Figure 1-Figure supplement 1J/ubi M.tif
