# Supplementary material for: Ubiquitin ligase ITCH regulates life cycle of SARS-CoV-2 virus
Source: eLife. 2026 May 29;14:RP105105. doi: 10.7554/eLife.105105 (PMC13221179; doi:10.7554/eLife.105105)
Supplement: Figure 1—figure supplement 2—source data 2. [file elife-105105-fig1-figsupp2-data2.zip]

Archive with 34 entries (26 files):
- Figure 1-figure supplement 2B/
- Figure 1-figure supplement 2B/k63.tif
- Figure 1-figure supplement 2C/
- Figure 1-figure supplement 2C/gapdh.tif
- Figure 1-figure supplement 2C/ITCH S2C.tif
- Figure 1-figure supplement 2D/
- Figure 1-figure supplement 2D/GAPDH.tif
- Figure 1-figure supplement 2D/ITCH.tif
- Figure 1-figure supplement 2D/M DIP.tif
- Figure 1-figure supplement 2D/M.tif
- Figure 1-figure supplement 2D/UBI.tif
- Figure 1-figure supplement 2E/
- Figure 1-figure supplement 2E/ITCH.tif
- Figure 1-figure supplement 2E/M.tif
- Figure 1-figure supplement 2F/
- Figure 1-figure supplement 2F/ITCH input.tif
- Figure 1-figure supplement 2F/itch ip.tif
- Figure 1-figure supplement 2F/M input.tif
- Figure 1-figure supplement 2F/M ip.tif
- Figure 1-figure supplement 2H/
- Figure 1-figure supplement 2H/itch.tif
- Figure 1-figure supplement 2H/M.tif
- Figure 1-figure supplement 2I/
- Figure 1-figure supplement 2I/gapdh.tif
- Figure 1-figure supplement 2I/itch.tif
- Figure 1-figure supplement 2I/m dip.tif
- Figure 1-figure supplement 2I/m input.tif
- Figure 1-figure supplement 2I/m ubi.tif
- Figure 1-figure supplement 2A/
- Figure 1-figure supplement 2A/gapdh.tif
- Figure 1-figure supplement 2A/itch.tif
- Figure 1-figure supplement 2A/m dip.tif
- Figure 1-figure supplement 2A/m.tif
- Figure 1-figure supplement 2A/ubi.tif
