# Supplementary material for: Ubiquitin ligase ITCH regulates life cycle of SARS-CoV-2 virus
Source: eLife. 2026 May 29;14:RP105105. doi: 10.7554/eLife.105105 (PMC13221179; doi:10.7554/eLife.105105)
Supplement: Figure 2—source data 1. [file elife-105105-fig2-data1.zip]

Archive with 6 entries (6 files):
- Figure 2B.pdf
- Figure 2C.pdf
- Figure 2D.pdf
- Figure 2E.pdf
- Figure 2F.pdf
- Figure 2A.pdf
