# Supplementary material for: Ubiquitin ligase ITCH regulates life cycle of SARS-CoV-2 virus
Source: eLife. 2026 May 29;14:RP105105. doi: 10.7554/eLife.105105 (PMC13221179; doi:10.7554/eLife.105105)
Supplement: Figure 2—source data 2. [file elife-105105-fig2-data2.zip]

Archive with 46 entries (40 files):
- Figure 2D/
- Figure 2D/gapdh.tif
- Figure 2D/itch input.tif
- Figure 2D/itch ip.tif
- Figure 2D/m input.tif
- Figure 2D/m ip.tif
- Figure 2D/spike.tif
- Figure 2E/
- Figure 2E/E input.tif
- Figure 2E/E.tif
- Figure 2E/gapdh.tif
- Figure 2E/ITCH.tif
- Figure 2E/M INPUT.tif
- Figure 2E/M IP.tif
- Figure 2F/
- Figure 2F/FLAG E.tif
- Figure 2F/GAPDH.tif
- Figure 2F/ITCH.tif
- Figure 2F/m input.tif
- Figure 2F/S tag M 2.tif
- Figure 2F/S tag M.tif
- Figure 2F/ubi E.tif
- Figure 2F/ubi M.tif
- Figure 2A/
- Figure 2A/Flag E.tif
- Figure 2A/GAPDH.tif
- Figure 2A/ITCH-1.tif
- Figure 2A/ITCH-2.tif
- Figure 2A/S tag  M.tif
- Figure 2B/
- Figure 2B/E input.tif
- Figure 2B/e ip.tif
- Figure 2B/gapdh.tif
- Figure 2B/itch ip.tif
- Figure 2B/itch.tif
- Figure 2B/spike.tif
- Figure 2C/
- Figure 2C/GAPDH.tif
- Figure 2C/ITCH.tif
- Figure 2C/S tag E 2.tif
- Figure 2C/S tag E 3.tif
- Figure 2C/S tag E.tif
- Figure 2C/SPIKE 2.tif
- Figure 2C/SPIKE.tif
- Figure 2C/ubi E.tif
- Figure 2C/ubi S.tif
