# Supplementary material for: Ubiquitin ligase ITCH regulates life cycle of SARS-CoV-2 virus
Source: eLife. 2026 May 29;14:RP105105. doi: 10.7554/eLife.105105 (PMC13221179; doi:10.7554/eLife.105105)
Supplement: Figure 3—source data 1. [file elife-105105-fig3-data1.zip]

Archive with 6 entries (6 files):
- Figure 3H.pdf
- Figure 3A.pdf
- Figure 3B.pdf
- Figure 3C.pdf
- Figure 3F.pdf
- Figure 3G.pdf
