# Supplementary material for: Ubiquitin ligase ITCH regulates life cycle of SARS-CoV-2 virus
Source: eLife. 2026 May 29;14:RP105105. doi: 10.7554/eLife.105105 (PMC13221179; doi:10.7554/eLife.105105)
Supplement: Figure 3—source data 2. [file elife-105105-fig3-data2.zip]

Archive with 36 entries (30 files):
- Figure 3H/
- Figure 3H/3H E.tif
- Figure 3H/3H gapdh.tif
- Figure 3H/3H ITCH.tif
- Figure 3A/
- Figure 3A/3A E.tif
- Figure 3A/3A.tif
- Figure 3B/
- Figure 3B/FAM134B.tif
- Figure 3B/FLAG E.tif
- Figure 3B/GAPDH.tif
- Figure 3B/ITCH input.tif
- Figure 3B/itch ip.tif
- Figure 3B/NBR1.tif
- Figure 3B/NDP52 IP.tif
- Figure 3B/NDP52.tif
- Figure 3B/NIX.tif
- Figure 3B/OPTN.tif
- Figure 3B/p62.tif
- Figure 3B/RTN3.tif
- Figure 3C/
- Figure 3C/E input.tif
- Figure 3C/E IP.tif
- Figure 3C/ITCH.tif
- Figure 3C/p62.tif
- Figure 3F/
- Figure 3F/CBB.tif
- Figure 3F/E dot.tif
- Figure 3F/E.tif
- Figure 3F/gapdh.tif
- Figure 3F/P62.tif
- Figure 3G/
- Figure 3G/3G.tif
- Figure 3G/e medium.tif
- Figure 3G/e.tif
- Figure 3G/p62.tif
