# Supplementary material for: Ubiquitin ligase ITCH regulates life cycle of SARS-CoV-2 virus
Source: eLife. 2026 May 29;14:RP105105. doi: 10.7554/eLife.105105 (PMC13221179; doi:10.7554/eLife.105105)
Supplement: Figure 3—figure supplement 1—source data 2. [file elife-105105-fig3-figsupp1-data2.zip]

Archive with 25 entries (21 files):
- Figure 3-figure supplement 1H/
- Figure 3-figure supplement 1H/gapdh.tif
- Figure 3-figure supplement 1H/M dip.tif
- Figure 3-figure supplement 1H/M dot.tif
- Figure 3-figure supplement 1H/M input.tif
- Figure 3-figure supplement 1H/p62.tif
- Figure 3-figure supplement 1H/ubi.tif
- Figure 3-figure supplement 1I/
- Figure 3-figure supplement 1I/GAPDH.tif
- Figure 3-figure supplement 1I/M.tif
- Figure 3-figure supplement 1I/S3I.tif
- Figure 3-figure supplement 1A/
- Figure 3-figure supplement 1A/S3A M.tif
- Figure 3-figure supplement 1C/
- Figure 3-figure supplement 1C/fam134b.tif
- Figure 3-figure supplement 1C/flag.tif
- Figure 3-figure supplement 1C/gapdh.tif
- Figure 3-figure supplement 1C/itch  ip.tif
- Figure 3-figure supplement 1C/itch.tif
- Figure 3-figure supplement 1C/ndp52.tif
- Figure 3-figure supplement 1C/NIX.tif
- Figure 3-figure supplement 1C/optn.tif
- Figure 3-figure supplement 1C/p62 ip.tif
- Figure 3-figure supplement 1C/p62.tif
- Figure 3-figure supplement 1C/RTN3.tif
