# Supplementary material for: Ubiquitin ligase ITCH regulates life cycle of SARS-CoV-2 virus
Source: eLife. 2026 May 29;14:RP105105. doi: 10.7554/eLife.105105 (PMC13221179; doi:10.7554/eLife.105105)
Supplement: Figure 4—source data 1. [file elife-105105-fig4-data1.zip]

Archive with 3 entries (3 files):
- Figure 4B.pdf
- Figure 4C.pdf
- Figure 4A.pdf
