# Supplementary material for: Ubiquitin ligase ITCH regulates life cycle of SARS-CoV-2 virus
Source: eLife. 2026 May 29;14:RP105105. doi: 10.7554/eLife.105105 (PMC13221179; doi:10.7554/eLife.105105)
Supplement: Figure 4—source data 2. [file elife-105105-fig4-data2.zip]

Archive with 12 entries (9 files):
- Figure 4A/
- Figure 4A/gapdh.tif
- Figure 4A/spike.tif
- Figure 4B/
- Figure 4B/gapdh.tif
- Figure 4B/itch.tif
- Figure 4B/spike.tif
- Figure 4C/
- Figure 4C/gapdh.tif
- Figure 4C/ITCH.tif
- Figure 4C/spike medium.tif
- Figure 4C/spike.tif
