# Supplementary material for: Ubiquitin ligase ITCH regulates life cycle of SARS-CoV-2 virus
Source: eLife. 2026 May 29;14:RP105105. doi: 10.7554/eLife.105105 (PMC13221179; doi:10.7554/eLife.105105)
Supplement: Figure 4—figure supplement 1—source data 2. [file elife-105105-fig4-figsupp1-data2.zip]

Archive with 6 entries (5 files):
- Figure 4-figure supplement 1A/
- Figure 4-figure supplement 1A/gapdh.tif
- Figure 4-figure supplement 1A/itch input.tif
- Figure 4-figure supplement 1A/itch ip.tif
- Figure 4-figure supplement 1A/spike input.tif
- Figure 4-figure supplement 1A/spike ip.tif
