# Supplementary material for: Ubiquitin ligase ITCH regulates life cycle of SARS-CoV-2 virus
Source: eLife. 2026 May 29;14:RP105105. doi: 10.7554/eLife.105105 (PMC13221179; doi:10.7554/eLife.105105)
Supplement: Figure 4—figure supplement 2—source data 2. [file elife-105105-fig4-figsupp2-data2.zip]

Archive with 6 entries (5 files):
- Figure 4-figure supplement 2A/
- Figure 4-figure supplement 2A/flag S5A-1.tif
- Figure 4-figure supplement 2A/flag S5A-2.tif
- Figure 4-figure supplement 2A/flag S5A-3.tif
- Figure 4-figure supplement 2A/gapdh.tif
- Figure 4-figure supplement 2A/S tag furin.tif
