# Supplementary material for: Ubiquitin ligase ITCH regulates life cycle of SARS-CoV-2 virus
Source: eLife. 2026 May 29;14:RP105105. doi: 10.7554/eLife.105105 (PMC13221179; doi:10.7554/eLife.105105)
Supplement: Figure 4—figure supplement 3—source data 1. [file elife-105105-fig4-figsupp3-data1.zip]

Archive with 14 entries (14 files):
- Figure 4-figure supplement 3K.pdf
- Figure 4-figure supplement 3L.pdf
- Figure 4-figure supplement 3M.pdf
- Figure 4-figure supplement 3N.pdf
- Figure 4-figure supplement 3O.pdf
- Figure 4-figure supplement 3A.pdf
- Figure 4-figure supplement 3B.pdf
- Figure 4-figure supplement 3C.pdf
- Figure 4-figure supplement 3D.pdf
- Figure 4-figure supplement 3E.pdf
- Figure 4-figure supplement 3F.pdf
- Figure 4-figure supplement 3H.pdf
- Figure 4-figure supplement 3I.pdf
- Figure 4-figure supplement 3J.pdf
