# Supplementary material for: Ubiquitin ligase ITCH regulates life cycle of SARS-CoV-2 virus
Source: eLife. 2026 May 29;14:RP105105. doi: 10.7554/eLife.105105 (PMC13221179; doi:10.7554/eLife.105105)
Supplement: Figure 4—figure supplement 3—source data 2. [file elife-105105-fig4-figsupp3-data2.zip]

Archive with 55 entries (41 files):
- Figure 4-figure supplement 3C/
- Figure 4-figure supplement 3C/gapdh.tif
- Figure 4-figure supplement 3C/itch.tif
- Figure 4-figure supplement 3C/tmprss4.tif
- Figure 4-figure supplement 3D/
- Figure 4-figure supplement 3D/gapdh.tif
- Figure 4-figure supplement 3D/itch.tif
- Figure 4-figure supplement 3D/tmpr11d.tif
- Figure 4-figure supplement 3E/
- Figure 4-figure supplement 3E/ACR.tif
- Figure 4-figure supplement 3E/gapdh.tif
- Figure 4-figure supplement 3E/itch.tif
- Figure 4-figure supplement 3F/
- Figure 4-figure supplement 3F/gapdh.tif
- Figure 4-figure supplement 3F/itch.tif
- Figure 4-figure supplement 3F/plat.tif
- Figure 4-figure supplement 3H/
- Figure 4-figure supplement 3H/furin A and H.tif
- Figure 4-figure supplement 3H/gapdh.tif
- Figure 4-figure supplement 3H/itch.tif
- Figure 4-figure supplement 3I/
- Figure 4-figure supplement 3I/gapdh.tif
- Figure 4-figure supplement 3I/itch.tif
- Figure 4-figure supplement 3I/tmprss2.tif
- Figure 4-figure supplement 3J/
- Figure 4-figure supplement 3J/gapdh.tif
- Figure 4-figure supplement 3J/itch.tif
- Figure 4-figure supplement 3J/tmprss4.tif
- Figure 4-figure supplement 3K/
- Figure 4-figure supplement 3K/gapdh.tif
- Figure 4-figure supplement 3K/itch.tif
- Figure 4-figure supplement 3K/tmpr11d.tif
- Figure 4-figure supplement 3L/
- Figure 4-figure supplement 3L/ACR.tif
- Figure 4-figure supplement 3L/gapdh.tif
- Figure 4-figure supplement 3L/itch.tif
- Figure 4-figure supplement 3M/
- Figure 4-figure supplement 3M/gapdh.tif
- Figure 4-figure supplement 3M/itch.tif
- Figure 4-figure supplement 3M/plat.tif
- Figure 4-figure supplement 3N/
- Figure 4-figure supplement 3N/CTSL.tif
- Figure 4-figure supplement 3N/itch.tif
- Figure 4-figure supplement 3O/
- Figure 4-figure supplement 3O/gapdh.tif
- Figure 4-figure supplement 3O/itch.tif
- Figure 4-figure supplement 3O/S1.tif
- Figure 4-figure supplement 3A/
- Figure 4-figure supplement 3A/furin A and H.tif
- Figure 4-figure supplement 3A/gapdh.tif
- Figure 4-figure supplement 3A/ITCH.tif
- Figure 4-figure supplement 3B/
- Figure 4-figure supplement 3B/GAPDH.tif
- Figure 4-figure supplement 3B/itch.tif
- Figure 4-figure supplement 3B/TMPRSS2.tif
