# Supplementary material for: Ubiquitin ligase ITCH regulates life cycle of SARS-CoV-2 virus
Source: eLife. 2026 May 29;14:RP105105. doi: 10.7554/eLife.105105 (PMC13221179; doi:10.7554/eLife.105105)
Supplement: Figure 5—source data 2. [file elife-105105-fig5-data2.zip]

Archive with 24 entries (18 files):
- Figure 5B/
- Figure 5B/CTSL.tif
- Figure 5B/gapdh.tif
- Figure 5B/ITCH.tif
- Figure 5C/
- Figure 5C/ctsl.tif
- Figure 5C/gapdh.tif
- Figure 5C/ITCH.tif
- Figure 5D/
- Figure 5D/CTSL.tif
- Figure 5D/GAPDH 5D.tif
- Figure 5D/ITCH 5D.tif
- Figure 5D/M 5D.tif
- Figure 5E/
- Figure 5E/ITCH.tif
- Figure 5E/S2.tif
- Figure 5F/
- Figure 5F/itch 5F.tif
- Figure 5F/spike 5F.tif
- Figure 5G/
- Figure 5G/5G M.tif
- Figure 5G/gapdh.tif
- Figure 5G/itch.tif
- Figure 5G/spike.tif
