# Supplementary material for: Ubiquitin ligase ITCH regulates life cycle of SARS-CoV-2 virus
Source: eLife. 2026 May 29;14:RP105105. doi: 10.7554/eLife.105105 (PMC13221179; doi:10.7554/eLife.105105)
Supplement: Figure 6—source data 2. [file elife-105105-fig6-data2.zip]

Archive with 14 entries (11 files):
- Figure 6C/
- Figure 6C/6C M.tif
- Figure 6C/GAPDH.tif
- Figure 6C/ITCH.tif
- Figure 6C/p-ITCH 6C.tif
- Figure 6C/pJNK.tif
- Figure 6F/
- Figure 6F/6F M.tif
- Figure 6F/gapdh.tif
- Figure 6F/ITCH.tif
- Figure 6F/p-ITCH 6F.tif
- Figure 6L/
- Figure 6L/gapdh.tif
- Figure 6L/itch.tif
